# Supplementary material for: Multiple immunity-related genes control susceptibility of Arabidopsis thaliana to the parasitic weed Phelipanche aegyptiaca
Source: PeerJ. 2020 Jun 8;8:e9268. doi: 10.7717/peerj.9268 (PMC7289146; doi:10.7717/peerj.9268)
Supplement: Supplemental Information 6 [file peerj-08-9268-s006.csv]

Treatment	Race	Viable	Germination	Per_germination
DCL(10-7M)	P. aegyptiaca	61	6	9.836065574
DCL(10-7M)	P. aegyptiaca	65	2	3.076923077
DCL(10-7M)	P. aegyptiaca	104	4	3.846153846
GR24(2mg/L)	P. aegyptiaca	58	21	36.20689655
GR24(2mg/L)	P. aegyptiaca	42	23	54.76190476
GR24(2mg/L)	P. aegyptiaca	74	29	39.18918919
Water	P. aegyptiaca	68	1	1.470588235
Water	P. aegyptiaca	78	1	1.282051282
Water	P. aegyptiaca	84	4	4.761904762
